# Supplementary material for: The behavioral effects of antibiotic treatment on the snail Biomphalaria glabrata
Source: PeerJ. 2017 Dec 21;5:e4171. doi: 10.7717/peerj.4171 (PMC5742274; doi:10.7717/peerj.4171)
Supplement: Data S1 — Two tables with the corresponding raw data for Figs. 1A and 1B. [file peerj-05-4171-s001.xlsx]

## Sheet: Fig 1a
0 (control)	1/1000	1/500	1/250	1/100
100	100	20	0	0
100	100	25	0	0
100	100	30	0	0

## Sheet: Fig 1b
time (h)	P/S			Streptomycin			Gentamicin			Ampicillin			Penicillin			Control
0	100	100	100	100	100	100	100	100	100	100	100	100	100	100	100	100	100	100
0.25	100	100	90	100	100	100	100	83.3333	100	100	100	100	100	100	100	100	100	100
0.5	71.4286	66.6667	60	100	100	90	42.8571	50	100	100	100	100	85.7143	83.3333	40	100	100	90
1	28.5714	33.3333	30	85.7143	83.3333	60	28.5714	33.3333	50	100	100	100	14.2857	66.6667	40	100	100	100
2	14.2857	16.6667	0	71.4286	50	10	14.2857	33.3333	40	85.7143	100	100	14.2857	0	0	100	100	100
4	0	0	0	0	0	0	42.8571	16.6667	50	100	100	100	0	0	0	100	100	100
24	0	0	0	0	0	0	42.8571	33.3333	30	100	83.3333	100	0	0	0	90	100	100
48	0	0	0	0	0	0	28.5714	16.6667	30	100	100	100	0	0	0	100	100	100
72	0	0	0	0	0	0	42.8571	50	40	100	100	100	0	0	0	100	100	100
73	100	100	100	100	100	100	42.8571	50	80	100	100	100	100	100	100	100	100	100
96	100	100	100	100	100	100	71.4286	83.3333	80	100	100	100	100	100	100	100	100	100

## Sheet: EC50
				Equation:
	(units of P/S by dose)			Y=Bottom + (Top-Bottom)/(1+10^((LogEC50-X)*HillSlope))
	dose	Log (dose)
0	0	#NUM!		Best-fit values
1/1000	10	1		BOTTOM	-0.01227
1/500	20	1.30103		TOP	100
1/250	40	1.60206		LOGEC50	0.1005
1/100	100	2		HILLSLOPE	-34.65
				EC50	1.26
				Span	100
				IC50	18.197
				IC50 is 18 U pen, 0.18mg/ml strep or approximatly 1/450
